# Supplementary material for: Impact of Mitral Regurgitation Recurrence on Mitral Valve Repair for Secondary Ischemic Mitral Regurgitation
Source: J Cardiovasc Dev Dis. 2023 Mar 15;10(3):124. doi: 10.3390/jcdd10030124 (PMC10053850; doi:10.3390/jcdd10030124)
Supplement: Supplementary file 1 [file jcdd-10-00124-s001.zip]

Archive with 1 entries (1 files):
- jcdd-2276923-supplementary.pdf
